# Supplementary material for: Germplasm Resources of Oaks (Quercus L.) in China: Utilization and Prospects
Source: Biology (Basel). 2022 Dec 31;12(1):76. doi: 10.3390/biology12010076 (PMC9855944; doi:10.3390/biology12010076)
Supplement: Supplementary file 1 [file biology-12-00076-s001.zip]

Archive with 1 entries (1 files):
- biology-2091803-supplementary.pdf
